# Supplementary material for: Short-loop engineering strategy for enhancing enzyme thermal stability
Source: iScience. 2025 Mar 11;28(4):112202. doi: 10.1016/j.isci.2025.112202 (PMC11982487; doi:10.1016/j.isci.2025.112202)
Supplement: Data S1. The code of “Cavity Finder,” related to STAR Methods [file mmc2.zip]

Archive with 1 entries (1 files):
- Data S1.py
